# Supplementary material for: Genome-wide identification and characterization of the ALBA gene family in rapeseed (Brassica napus L.) and its role in development and abiotic stress responses
Source: Front Plant Sci. 2026 Jan 5;16:1721794. doi: 10.3389/fpls.2025.1721794 (PMC12812609; doi:10.3389/fpls.2025.1721794)
Supplement: Supplementary File 2 — General information on the ALBA gene family identified in the rapeseed genome. [file Table2.xls]

## Sheet: Sheet1
Supplementary File 2. General information on the ALBA gene family identified in the rapeseed genome.
Gene ID	Gene name	Chromosome	Strat	End	Length	GRAVY	Aliphatic Index	Instability Index	Molecular Weight	Isoelectric Point	Localization
BnaA01g33490D	BnALBA1	BnA01	22659533	22660539	156	-0.08	93.21	43.26	16.7542	7.89	Cytoplasm|Nucleus
BnaA03g28680D	BnALBA2	BnA03	13982550	13983790	164	-0.21	89.27	51.82	17.6462	7.89	Cytoplasm|Nucleus
BnaA03g29790D	BnALBA3	BnA03	14487574	14489491	366	-1.08	46.09	35.74	39.046	9.69	Cytoplasm|Nucleus
BnaA05g09620D	BnALBA4	BnA05	5293593	5294734	130	-0.46	83.31	39.24	14.4023	5.9	Cytoplasm|Nucleus
BnaA06g14300D	BnALBA5	BnA06	7721899	7724186	334	-1.1	49.1	43.14	35.6668	9.76	Cytoplasm|Nucleus
BnaA06g29200D	BnALBA6	BnA06	19950710	19951830	155	-0.36	87.35	47.74	17.0203	5.99	Cytoplasm|Nucleus
BnaA07g08140D	BnALBA7	BnA07	8295549	8296878	130	-0.38	82.54	39.6	14.4043	5.9	Cytoplasm|Nucleus
BnaA07g08150D	BnALBA8	BnA07	8298802	8300176	130	-0.4	82.54	38.11	14.4313	5.9	Cytoplasm|Nucleus
BnaA07g21500D	BnALBA9	BnA07	16644127	16647003	440	-1.19	43.64	37.14	47.309	9.7	Cytoplasm|Nucleus
BnaA08g18080D	BnALBA10	BnA08	14227633	14228928	130	-0.35	84.85	35.81	14.3413	6.34	Cytoplasm|Nucleus
BnaA08g21890D	BnALBA11	BnA08	16040519	16044216	543	-0.92	62.49	43.19	60.6737	6.04	Cytoplasm|Nucleus
BnaA09g03470D	BnALBA12	BnA09	1776543	1777782	123	-0.01	99.11	35.16	13.5377	9.87	Cytoplasm|Nucleus
BnaA09g54140D	BnALBA13	BnA09_random	2405537	2406724	130	-0.39	84.08	33.47	14.4605	5.58	Cytoplasm|Nucleus
BnaAnng10510D	BnALBA14	BnAnn_random	11458345	11459468	152	-0.2	89.87	49.21	16.4598	6.16	Cytoplasm|Nucleus
BnaAnng21370D	BnALBA15	BnAnn_random	23740843	23745501	583	-0.77	64.37	39.46	64.1831	9.87	Endoplasmic reticulum
BnaC01g39980D	BnALBA16	BnC01	38390367	38391474	159	-0.04	95.79	46.27	16.9734	7.9	Cytoplasm|Nucleus
BnaC03g33800D	BnALBA17	BnC03	20567634	20568602	161	-0.24	87.33	50.63	17.2888	7.88	Cytoplasm|Nucleus
BnaC03g35030D	BnALBA18	BnC03	21278853	21282652	401	-0.95	51.27	39.16	42.784	9.45	Cytoplasm|Nucleus
BnaC03g58980D	BnALBA19	BnC03	48202012	48203339	130	-0.35	84.85	33.02	14.3133	6.32	Cytoplasm|Nucleus
BnaC05g22220D	BnALBA20	BnC05	16104703	16105996	130	-0.36	83.31	30.78	14.4195	7.85	Cytoplasm|Nucleus
BnaC05g47170D	BnALBA21	BnC05	42295991	42297250	152	-0.18	89.87	49.21	16.4468	6.16	Cytoplasm|Nucleus
BnaC06g22010D	BnALBA22	BnC06	24142198	24144797	355	-1.2	41.46	40.32	38.3192	9.7	Cytoplasm|Nucleus
BnaC07g10040D	BnALBA23	BnC07	15453198	15454596	130	-0.36	83.31	39.6	14.3883	5.9	Cytoplasm|Nucleus
BnaC07g15500D	BnALBA24	BnC07	21401623	21403998	368	-1.13	43.23	39.6	39.3396	9.7	Cytoplasm|Nucleus
BnaC09g02750D	BnALBA25	BnC09	1623827	1625173	123	0.04	102.28	30.08	13.4646	9.82	Cytoplasm|Nucleus
BnaCnng26750D	BnALBA26	BnCnn_random	25253564	25257835	384	-0.93	52.11	47.54	41.4905	9.84	Cytoplasm|Nucleus
BnaCnng41220D	BnALBA27	BnCnn_random	39970010	39972319	335	-1.2	45.1	43.16	36.137	9.64	Cytoplasm|Nucleus
BnaCnng41440D	BnALBA28	BnCnn_random	40274803	40275977	130	-0.43	85.54	38.09	14.4444	5.9	Cytoplasm|Nucleus
BnaCnng49480D	BnALBA29	BnCnn_random	48903556	48905884	335	-1.14	47.49	43.29	35.9571	9.83	Cytoplasm|Nucleus
