# Supplementary material for: Genome-wide identification and characterization of the ALBA gene family in rapeseed (Brassica napus L.) and its role in development and abiotic stress responses
Source: Front Plant Sci. 2026 Jan 5;16:1721794. doi: 10.3389/fpls.2025.1721794 (PMC12812609; doi:10.3389/fpls.2025.1721794)
Supplement: Supplementary File 3 — Conserved motifs in the ALBA gene family of rapeseed. [file Table3.xlsx]

## Sheet: Sheet1
Supplementary File 3: Conserved motifs in the ALBA gene family of rapeseed
Motif	E. value	Sites	Width	Sequence	Group	Function
1	2.1e-856	29	51	NEVELSALGMAIATVVTISEILKNNGPALEKKVLTSTVDIKDEWEGREVQK	RPP-20/RPP-25	Alba Domain
2	6.4e-526	18	41	EGVNSMSLAVETQKKNRIQVSNTKKPLFFYVNLAKRYMQQH	RPP-20
3	4.3e-277	10	47	LPIETTRHVSMITITLSKKELNTSSVGYQCPIPIEMVKPLAEIDYEG	RPP-25
4	3.5e-316	26	29	EITIAKSEIRITSMGRAREEIEYAEALLQ	RPP-20/RPP-25
5	3e-88	9	29	GRGRGGRGBGYVNVEYDDGGMEPEQSYGR	RPP-25	RGG/RG repeats
6	1.8e-63	20	11	MEVYTRVAKPK	RPP-20/RPP-25
7	3.3e-57	9	21	RGRGGYNGPQPYYEAQQDGGD	RPP-25	RGG/RG repeats
8	1.9e-48	11	29	GGYNAPPPQRHGYDDGGMEPERSSGRGRG	RPP-25	RGG/RG repeats
9	3.6e-29	8	15	GGNNRSDGPPIQAVA	RPP-25
10	3.6e-16	4	41	GYDDRGGYNGPPQGRGGYDGPRGRGGYDGPPQGRGGYDGHQ	RPP-25	RGG/RG repeats
11	5.2e-15	9	15	GYDAPPQGRGGGRGR	RPP-25	RGG/RG repeats
12	8e-13	5	21	RGRGGYGGPPPYYEAQQDGGD	RPP-25	RGG/RG repeats
13	2.9e-06	6	11	VEVQEAAATEA	RPP-20
14	0.00088	9	11	REGSPGGRARR	RPP-25	RGG/RG repeats
15	0.0058	2	40	FFFDPKCPDERCAWPPLKQKDNRCGCRKALFLHLLPLRAQ	RPP-25
