# Supplementary material for: Genome-wide identification and characterization of the ALBA gene family in rapeseed (Brassica napus L.) and its role in development and abiotic stress responses
Source: Front Plant Sci. 2026 Jan 5;16:1721794. doi: 10.3389/fpls.2025.1721794 (PMC12812609; doi:10.3389/fpls.2025.1721794)
Supplement: Supplementary File 4 — Ka, Ks, and Ka/Ks parameters and selective pressure on duplicated BnALBA gene pairs. [file Table4.xlsx]

## Sheet: Supplementary File 2
Supplementary File 4. Ka, Ks, and Ka/Ks parameters and selective pressure on duplicated BnALBA gene pairs.
Gene 1	Gene 2	Ka	Ks	Ka_Ks	Pressure
BnALBA1	BnALBA16	0.00843298	0.0564973	0.149263	Puryfing
BnALBA14	BnALBA16	0.0432057	0.25863	0.167056	Puryfing
BnALBA2	BnALBA17	0.0081578	0.0763168	0.106894	Puryfing
BnALBA3	BnALBA18	0.0748036	0.175359	0.426574	Puryfing
BnALBA10	BnALBA19	0.00656459	0.049198	0.133432	Puryfing
BnALBA13	BnALBA20	0.0131366	0.103389	0.12706	Puryfing
BnALBA19	BnALBA20	0.0471403	0.237253	0.198692	Puryfing
BnALBA1	BnALBA21	0.0326748	0.292192	0.111827	Puryfing
BnALBA14	BnALBA21	0.0028667	0.0896589	0.0319734	Puryfing
BnALBA16	BnALBA21	0.0387468	0.263303	0.147156	Puryfing
BnALBA2	BnALBA21	0.026229	0.294219	0.0891479	Puryfing
BnALBA9	BnALBA22	0.0229928	0.0779669	0.294904	Puryfing
BnALBA7	BnALBA23	0.00328228	0.011905	0.275706	Puryfing
BnALBA11	BnALBA24	0.148219	0.465375	0.318493	Puryfing
BnALBA12	BnALBA25	0.0106605	0.0237409	0.449037	Puryfing
BnALBA4	BnALBA28	0.00326798	0.0625362	0.0522574	Puryfing
BnALBA7	BnALBA8	0.00327869	0.0240985	0.136054	Puryfing
